# Supplementary material for: The Conserved Chromatin Remodeler SMARCAD1 Interacts with TFIIIC and Architectural Proteins in Human and Mouse
Source: Genes (Basel). 2023 Sep 13;14(9):1793. doi: 10.3390/genes14091793 (PMC10530723; doi:10.3390/genes14091793)
Supplement: Supplementary file 1 [file genes-14-01793-s001.zip]

Archive with 2 entries (2 files):
- genes-2599697-figure S1.pdf
- genes-2599697-supplementary.pdf
